# Supplementary material for: Ectopic FOXP3 Expression in Combination with TGF-β1 and IL-2 Stimulation Generates Limited Suppressive Function in Human Primary Activated Thymocytes Ex Vivo
Source: Biomedicines. 2021 Apr 23;9(5):461. doi: 10.3390/biomedicines9050461 (PMC8146103; doi:10.3390/biomedicines9050461)
Supplement: Supplementary file 1 [file biomedicines-09-00461-s001.zip]

Archive with 1 entries (1 files):
- biomedicines-1186831-supplementary.pptx
